# Supplementary material for: Molecular Characteristics and Role of Buffalo SREBF2 in Triglyceride and Cholesterol Biosynthesis in Mammary Epithelial Cells
Source: Genes (Basel). 2025 Feb 19;16(2):237. doi: 10.3390/genes16020237 (PMC11855135; doi:10.3390/genes16020237)
Supplement: Supplementary file 1 [file genes-16-00237-s001.zip › Table S1.xlsx]

## Sheet: 表S1
		Table S1. The information of the primers utilized in this study.
			Serial Number of Templates	Primer Sequence (5′→3′)	Product Length (bp)	Annealing Temperature (℃)	Extension Time (s)	Purpose
		SREBF2-1	XM_006068914	F: ATGCTGCAGTTCGTCAGCAATC	1778	62.2	120	Gene isolation
				R: TAGCGGATCACGTTCCAGGAGAG
		SREBF2-2	XM_006068914	F: TTCTGGAGGCACCGAAAGC	1811	62.5	120	Gene isolation
				R: AGAGGGAGGAGGAGGGAGAGACT
		SREBF2-W1R	XM_006068914	GCCTTCCTCAGAACGCCAGAC	/	/	/	Intermediate primers for sequencing
		siRNA1-SREBF2	KU508423.1	F: GCAGCAGGUCAAUCAUAAATT	/	/	/	Gene interference
				R: UUUAUGAUUGACCUGCUGCTT
		siRNA2-SREBF2	KU508423.1	F: GCUGUGAACCUGGCUGAAUTT	/	/	/	Gene interference
				R: AUUCAGCCAGGUUCACAGCTT
		siRNA-NC	/	F: UUCUCCGAACGUGUCACGUTT	/	/	/	Negative control
				R: ACGUGACACGUUCGGAGAATT
		SREBF2	KU508423.1	F: GCCAAGATGCACAAGTCTGGTGTT	135	60	30	Tissue expression
				R: TGCCCTTCAGGAGCTTGCTCT
		ACTB	NM_001290932	F: TGGGCATGGAATCCTG	196	60	30	Internal reference
				R: GGCGCGATGATCTTGAT
		SREBF1	XM_025280442	F: GCACCGAGGCCAAGTTGAATAA	146	57	30	Expression level detection
				R: CAGGTCCTTCAGTGATTTGCTT
		ACACA	XM_025281124	F: CCTCTTCAGACAGGTTCAAGC	234	55	30	Expression level detection
				R: TTCACCGCACACTGTTCCA
		DGAT1	NM_001290902	F: ACAGACAAGGACGGAGACG	268	55	30	Expression level detection
				R: CCACAATGACCAGGCACA
		PPARG	NM_001290893	F: GCTCCAAGAGTACCAAAGTG	204	53.7	30	Expression level detection
				R: GTCCTCCGGAAGAAACCCTT
		INSIG1	NM_001290924	F: ACGTTCAGCTCTCCTTGACATT	239	55	30	Expression level detection
				R: CTGTCGTCCTATGTTTCCCAC
		INSIG2	JX534502	F: ATTGACAGGCATCTAGGA	143	60	30	Expression level detection
				R: AGCCAGTGTGAGAGACAACT
		PI3K	XM_006069974	F: CAGTCACCTCTCAACCCA	160	60	30	Expression level detection
				R: GCCGTAAATCATCACCAT
		AKT1	NM_001290841	F: CCAAGTCCCTGCTCTCGG	266	60	30	Expression level detection
				R: TTCGCTGTCCACCCCCTC
		mTOR	XM_025285881	F: ATGCTGTCCCTGGTCCTTATG	178	60	30	Expression level detection
				R: GGGTCAGAGAGTGGCCTTCAA
		SCD	NM_001290915	F: CGTGCCGTGGTATCTGTGG	217	60	30	Expression level detection
				R: AAAGGTGTGGTGGTAGTTGTGG
		CD36	NM_001290838	F: CTTACAATAATACTGCAGATG	162	55	30	Expression level detection
				R: AAGGTGGAAATGAGGCTG
		HMGCR	XM_006074029	F: GAGTGGCAGGACCTCTGTGC	121	52	30	Expression level detection
				R: GCACCTCCACCAAGGCCTAT
		SQLE	XM_025265481	F: GTGACGGTAATTGAGAGAGA	126	52	30	Expression level detection
				R: CTTTCAGGACATAATAACCAC
		LPL	NM_001290913	F: ACAAAGTCTTCCATTACCAA	122	60	30	Expression level detection
				R: AAAAGGGATGTTCTCGCTCT
		Exon1	NC_059160	F: AGCCTGGTCCCATTGACAACAA	434	66.1	60	SNP detection
				R: CCGCCGTAACCCCTTCCTC
		Exon2	NC_059160	F: GACGGCAGTAAAATTACCCC	510	61.7	60	SNP detection
				R: TAAAGGCTATGGCATCTGAGTT
		Exon3	NC_059160	F: AGGCACTCGGTTACAACGC	333	60.8	60	SNP detection
				R: AGACCCCATCCTCCATCACA
		Exon4	NC_059160	F: TGGTGGTCCAATGGTTAGG	394	57.4	60	SNP detection
				R: GTTTCTGCATCTATTCAGGGTC
		Exon5	NC_059160	F: AAGCAAGGCGTCAGACCACA	417	57.9	60	SNP detection
				R: TTCCCAAAGCAAAGACAGACAGAG
		Exon6 and Exon7	NC_059160	F: AGTTAGTGGAAGAATCAGG	771	56.8	60	SNP detection
				R: TCTTTAGTTTTCAGTATGTGAC
		Exon8	NC_059160	F: TCTTAGTTCCCTCCTGAGTTTATT	520	58.4	60	SNP detection
				R: TTAGGTTTGCCCTGTTACTTG
		Exon9	NC_059160	F: AGGCTGCTTCCTTTAACCTGAG	406	60.6	60	SNP detection
				R: ACCCGAACCTTCCTTCCTGTA
		Exon10	NC_059160	F: TAGGGGATAAGATTCCAGGTGAT	552	59.8	60	SNP detection
				R: GGGGCAGAAAACTGGCAAA
		Exon11	NC_059160	F: AGAAAGCGTGGGTTGAGGGC	354	59.9	60	SNP detection
				R: GGTGTCGCAAAGAGTCGGAGA
		Exon12	NC_059160	F: CCCCGTGGCACTTTCTGATG	390	61.1	60	SNP detection
				R: TGAGCTGCAAACCCAGCTTCACTGG
		Exon13	NC_059160	F: ATTGACCACCCTCCCTCTGC	450	59.3	60	SNP detection
				R: TCACTGGATTTCCCTGAAGC
		Exon14	NC_059160	F: GTGAGTGGGACCCTTTCT	242	57.9	60	SNP detection
				R: TGAGTGGCAGACTCGTAAC
		Exon15	NC_059160	F: TGTTCTGAGATGGGGCTGGTG	367	61.3	60	SNP detection
				R: TGCTCCCCTCCCCGACTAA
		Exon16	NC_059160	F: AGGGCAGTGGTTGCTGGCTTGG	334	63	60	SNP detection
				R: GGCTCATGGTGGGTCAGAGTGCTA
		Exon17	NC_059160	F: TGGGAAGGACTAGATGTCAGGAA	508	61.1	60	SNP detection
				R: GCATGAGCCAAACAAAGGGAT
		Exon18	NC_059160	F: GCAGATGCGATGCTGTAGGGA	322	62.7	60	SNP detection
				R: CACGACAACGTGACCGAGGC
		Exon19	NC_059160	F: GCTTAGATACCCAAGTTCTCACCG	357	63.1	60	SNP detection
				R: GGAGCAATGGAGGGAGGC
