# Supplementary material for: Molecular Characteristics and Role of Buffalo SREBF2 in Triglyceride and Cholesterol Biosynthesis in Mammary Epithelial Cells
Source: Genes (Basel). 2025 Feb 19;16(2):237. doi: 10.3390/genes16020237 (PMC11855135; doi:10.3390/genes16020237)
Supplement: Supplementary file 1 [file genes-16-00237-s001.zip › Table S2.xlsx]

## Sheet: Sheet1
Table S2. Secondary structure of the Bovidae species SREBF2
	Alpha helix (%)	Extended strand (%)	Beta turn (%)	Random coil (%)
Buffalo_this study	42.6	2.8	0.99	53.61
Buffalo_XP_025138563.1_X1	43.71	2.27	1.49	52.53
Buffalo_XP_025138564.1_X2	42.88	2.2	1.41	53.51
Buffalo_XP_025138565.1_X3	43.54	3.59	1.08	51.8
Cattle_NP_001192529.2	42.72	2.81	1.49	52.98
Zebu_XP_019817456.1	42.11	2.81	1.14	53.95
Yak_XP_014337461.1	44.65	2.77	1.01	51.57
Bison_XP_010842000.1	42.03	2.91	1.03	54.03
Goat_XP_017904316.1	42.17	2.64	1.41	53.79
Sheep_XP_042103739.1	43.48	2.01	1.66	52.84
