# Supplementary material for: Molecular Characteristics and Role of Buffalo SREBF2 in Triglyceride and Cholesterol Biosynthesis in Mammary Epithelial Cells
Source: Genes (Basel). 2025 Feb 19;16(2):237. doi: 10.3390/genes16020237 (PMC11855135; doi:10.3390/genes16020237)
Supplement: Supplementary file 1 [file genes-16-00237-s001.zip › Table S3.xlsx]

## Sheet: Sheet1
				Table S3. Physicochemical properties of SREBF2 proteins from buffalo and other mammals.
				Physicochemical characteristics	Number of amino acid	Molecular weight (kDa)	Theoretical pI	Instability index (II)	Aliphatic index (Ai)	Grand average of hydropathicity (GRAVY)	Negatively charged residues (Asp+Glu)/Positively charged residues (Arg+Lys)	Hydrophobic amino acids (A, I, L, F, W, V)	Polar amino acids (N, C, Q, S, T, Y)
				Buffalo_this study	1108	119.401	9.04	53.89	89.49	-0.119	88/107	408	303
				Buffalo_XP_025138563.1_X1	1144	123.263	8.48	53.29	89.31	-0.12	99/107	418	310
				Buffalo_XP_025138564.1_X2	1138	122.524	8.55	52.94	89.53	-0.124	98/107	415	308
				Buffalo_XP_025138565.1_X3	1114	120.14	9	54.24	89.26	-0.114	89/107	411	305
				Cattle_NP_001192529.2	1140	122.519	8.67	53.9	89.54	-0.121	97/108	416	304
				Zebu_XP_019817456.1	1140	122.545	8.61	53.3	89.11	-0.118	97/107	414	305
				Yak_XP_014337461.1	1084	117.711	9.02	51.67	91.98	-0.095	88/107	402	297
				Bison_XP_010842000.1	1066	114.431	8.86	54.75	89.05	-0.099	84/99	385	293
				Goat_XP_017904316.1	1136	122.326	8.61	53.08	89.43	-0.133	98/108	414	308
				Sheep_XP_042103739.1	1143	123.075	8.48	53.38	89.39	-0.123	99/107	418	309
				Camel_XP_031319208.2	1140	123.223	8.55	55.23	90.03	-0.136	98/107	413	317
				Alpaca_XP_006207198.1	1141	123.365	8.55	54.64	89.11	-0.144	98/107	413	319
				Pig_XP_020947103.1	1135	122.669	8.61	54.89	89.9	-0.131	98/108	411	315
				Mouse_NP_150087.1	1130	122.911	8.75	55.37	90.38	-0.152	97/109	410	323
				Human_NP_004590.2	1141	123.688	8.72	56.04	89.6	-0.153	98/110	407	331
				Wapiti_XP_043296018.1	1135	122.428	8.63	54.94	89.59	-0.136	97/107	413	306
