# Supplementary material for: Molecular Characteristics and Role of Buffalo SREBF2 in Triglyceride and Cholesterol Biosynthesis in Mammary Epithelial Cells
Source: Genes (Basel). 2025 Feb 19;16(2):237. doi: 10.3390/genes16020237 (PMC11855135; doi:10.3390/genes16020237)
Supplement: Supplementary file 1 [file genes-16-00237-s001.zip › Table S4.xlsx]

## Sheet: Sheet1
Table S4. Relative synonymous codon usage of the Bovidae species SREBF2
Amino acid	Codon	Buffalo_SREBF2_H1	Buffalo_SREBF2_H2	Buffalo_SREBF2_H3	Buffalo_SREBF2_H4	Buffalo_SREBF2_H5	Buffalo_SREBF2_H6	Buffalo_SREBF2_H7	Buffalo_SREBF2_H8	Buffalo_SREBF2_H9	Buffalo_SREBF2_H10	Buffalo_SREBF2_H11	Buffalo_SREBF2_H12	Buffalo_SREBF2_H13	Buffalo_SREBF2_H14	Buffalo_SREBF2_H15	Buffalo_SREBF2_H16	Buffalo_SREBF2_H17	Buffalo_SREBF2_H18	Buffalo_SREBF2_H19	Buffalo_SREBF2_H20	Buffalo_SREBF2_H21	Buffalo_SREBF2_H22	Buffalo_SREBF2_H23	Buffalo_SREBF2_H24
Phe	UUU	0.38	0.38	0.38	0.38	0.38	0.38	0.38	0.38	0.38	0.38	0.38	0.38	0.38	0.38	0.38	0.38	0.38	0.38	0.38	0.38	0.38	0.38	0.38	0.38
	UUC	1.63	1.63	1.63	1.63	1.63	1.63	1.63	1.63	1.63	1.63	1.63	1.63	1.63	1.63	1.63	1.63	1.63	1.63	1.63	1.63	1.63	1.63	1.63	1.63
Leu	UUA	0.05	0.05	0.05	0.05	0.05	0.05	0.05	0.05	0.05	0.05	0.05	0.05	0.05	0.05	0.05	0.05	0.05	0.05	0.05	0.05	0.05	0.05	0.05	0.05
	UUG	0.41	0.41	0.41	0.41	0.41	0.46	0.46	0.41	0.41	0.41	0.41	0.41	0.41	0.41	0.41	0.41	0.41	0.41	0.41	0.41	0.41	0.41	0.41	0.41
	CUU	0.32	0.32	0.32	0.32	0.32	0.32	0.32	0.32	0.32	0.32	0.32	0.32	0.32	0.32	0.32	0.32	0.32	0.32	0.32	0.37	0.32	0.37	0.37	0.32
	CUC	1.19	1.19	1.19	1.19	1.19	1.19	1.19	1.19	1.19	1.19	1.19	1.19	1.19	1.19	1.19	1.19	1.19	1.19	1.19	1.15	1.19	1.15	1.15	1.19
	CUA	0.18	0.18	0.18	0.18	0.18	0.18	0.18	0.18	0.18	0.18	0.18	0.18	0.18	0.18	0.18	0.18	0.18	0.18	0.18	0.18	0.18	0.18	0.18	0.18
	CUG	3.85	3.85	3.85	3.85	3.85	3.8	3.8	3.85	3.85	3.85	3.85	3.85	3.85	3.85	3.85	3.85	3.85	3.85	3.85	3.85	3.85	3.85	3.85	3.85
Ile	AUU	0.35	0.35	0.35	0.35	0.35	0.35	0.35	0.35	0.35	0.35	0.35	0.35	0.35	0.35	0.35	0.35	0.35	0.35	0.35	0.35	0.35	0.35	0.35	0.35
	AUC	2.65	2.65	2.65	2.65	2.65	2.65	2.65	2.65	2.65	2.65	2.65	2.65	2.65	2.65	2.65	2.65	2.65	2.65	2.65	2.65	2.65	2.65	2.65	2.65
	AUA	0	0	0	0	0	0	0	0	0	0	0	0	0	0	0	0	0	0	0	0	0	0	0	0
Val	GUU	0.2	0.2	0.2	0.2	0.2	0.2	0.2	0.2	0.2	0.2	0.2	0.2	0.2	0.2	0.2	0.2	0.2	0.2	0.2	0.2	0.2	0.2	0.2	0.2
	GUC	1.5	1.5	1.5	1.5	1.5	1.5	1.5	1.5	1.5	1.5	1.5	1.5	1.5	1.5	1.5	1.5	1.5	1.5	1.5	1.5	1.52	1.5	1.5	1.5
	GUA	0.2	0.2	0.2	0.2	0.2	0.2	0.2	0.2	0.2	0.2	0.2	0.2	0.2	0.2	0.2	0.2	0.2	0.2	0.2	0.2	0.2	0.2	0.2	0.2
	GUG	2.1	2.1	2.1	2.1	2.1	2.1	2.1	2.1	2.1	2.1	2.1	2.1	2.1	2.1	2.1	2.1	2.1	2.1	2.1	2.1	2.08	2.1	2.1	2.1
Ser	UCU	0.23	0.23	0.23	0.23	0.23	0.23	0.23	0.23	0.23	0.23	0.23	0.23	0.23	0.23	0.34	0.34	0.34	0.34	0.34	0.34	0.34	0.34	0.34	0.34
	UCC	1.83	1.83	1.83	1.83	1.83	1.83	1.83	1.83	1.83	1.83	1.83	1.83	1.83	1.83	1.81	1.81	1.81	1.81	1.81	1.81	1.81	1.81	1.81	1.81
	UCA	0.51	0.51	0.57	0.51	0.51	0.51	0.51	0.51	0.51	0.51	0.51	0.51	0.51	0.51	0.51	0.51	0.57	0.57	0.57	0.51	0.51	0.51	0.51	0.51
	UCG	0.69	0.69	0.63	0.69	0.69	0.69	0.69	0.69	0.69	0.69	0.69	0.69	0.69	0.69	0.62	0.62	0.57	0.57	0.57	0.62	0.62	0.62	0.62	0.62
	AGU	0.51	0.51	0.51	0.51	0.51	0.51	0.51	0.51	0.51	0.51	0.51	0.51	0.51	0.51	0.51	0.51	0.51	0.51	0.51	0.51	0.51	0.51	0.51	0.51
	AGC	2.23	2.23	2.23	2.23	2.23	2.23	2.23	2.23	2.23	2.23	2.23	2.23	2.23	2.23	2.21	2.21	2.21	2.21	2.21	2.21	2.21	2.21	2.21	2.21
Pro	CCU	0.64	0.64	0.64	0.64	0.64	0.64	0.64	0.64	0.64	0.64	0.64	0.64	0.64	0.64	0.63	0.63	0.63	0.63	0.63	0.63	0.63	0.63	0.63	0.63
	CCC	1.76	1.76	1.76	1.76	1.76	1.76	1.76	1.76	1.76	1.76	1.76	1.76	1.76	1.76	1.74	1.74	1.74	1.74	1.74	1.74	1.74	1.74	1.74	1.74
	CCA	0.43	0.43	0.43	0.43	0.43	0.43	0.43	0.43	0.43	0.43	0.43	0.43	0.43	0.43	0.42	0.42	0.42	0.42	0.42	0.42	0.42	0.42	0.42	0.42
	CCG	1.17	1.17	1.17	1.17	1.17	1.17	1.17	1.17	1.17	1.17	1.17	1.17	1.17	1.17	1.21	1.21	1.21	1.21	1.21	1.21	1.21	1.21	1.21	1.21
Thr	ACU	0.38	0.38	0.38	0.38	0.38	0.38	0.38	0.38	0.38	0.38	0.38	0.38	0.38	0.38	0.39	0.39	0.39	0.39	0.39	0.39	0.39	0.44	0.39	0.39
	ACC	2.29	2.29	2.29	2.29	2.29	2.29	2.29	2.29	2.29	2.29	2.29	2.29	2.22	2.22	2.19	2.19	2.19	2.19	2.19	2.19	2.19	2.16	2.19	2.19
	ACA	0.44	0.44	0.44	0.44	0.44	0.44	0.44	0.44	0.44	0.44	0.44	0.51	0.51	0.51	0.52	0.52	0.52	0.52	0.52	0.52	0.52	0.51	0.52	0.52
	ACG	0.89	0.89	0.89	0.89	0.89	0.89	0.89	0.89	0.89	0.89	0.89	0.83	0.89	0.89	0.9	0.9	0.9	0.9	0.9	0.9	0.9	0.89	0.9	0.9
Ala	GCU	0.69	0.69	0.69	0.66	0.69	0.69	0.69	0.69	0.66	0.66	0.69	0.66	0.69	0.69	0.7	0.66	0.66	0.66	0.66	0.66	0.66	0.67	0.7	0.66
	GCC	2.52	2.52	2.52	2.52	2.52	2.52	2.52	2.52	2.52	2.55	2.52	2.52	2.52	2.52	2.5	2.5	2.5	2.5	2.5	2.5	2.5	2.49	2.47	2.5
	GCA	0.31	0.31	0.31	0.34	0.31	0.31	0.31	0.31	0.34	0.31	0.31	0.34	0.34	0.34	0.35	0.38	0.38	0.38	0.38	0.38	0.38	0.39	0.38	0.38
	GCG	0.48	0.48	0.48	0.48	0.48	0.48	0.48	0.48	0.48	0.48	0.48	0.48	0.45	0.45	0.45	0.45	0.45	0.45	0.45	0.45	0.45	0.46	0.45	0.45
Tyr	UAU	0.33	0.33	0.33	0.33	0.33	0.33	0.33	0.33	0.33	0.33	0.33	0.33	0.33	0.33	0.33	0.33	0.33	0.33	0.33	0.33	0.33	0.33	0.33	0.33
	UAC	1.67	1.67	1.67	1.67	1.67	1.67	1.67	1.67	1.67	1.67	1.67	1.67	1.67	1.67	1.67	1.67	1.67	1.67	1.67	1.67	1.67	1.67	1.67	1.67
His	CAU	0.26	0.26	0.26	0.26	0.26	0.26	0.26	0.26	0.26	0.26	0.26	0.26	0.26	0.26	0	0.26	0.26	0.26	0.26	0.26	0.26	0.26	0.26	0.26
	CAC	1.74	1.74	1.74	1.74	1.74	1.74	1.74	1.74	1.74	1.74	1.74	1.74	1.74	1.74	0	1.74	1.74	1.74	1.74	1.74	1.74	1.74	1.74	1.74
Gln	CAA	0.13	0.13	0.13	0.13	0.13	0.13	0.13	0.13	0.13	0.13	0.13	0.13	0.13	0.13	0.26	0.13	0.13	0.13	0.13	0.13	0.13	0.13	0.13	0.13
	CAG	1.87	1.87	1.87	1.87	1.87	1.87	1.87	1.87	1.87	1.87	1.87	1.87	1.87	1.87	1.74	1.87	1.87	1.87	1.87	1.87	1.87	1.87	1.87	1.87
Asn	AAU	0.92	0.92	1	0.92	0.92	0.92	1	0.92	0.92	1	0.92	0.92	0.92	0.92	0.13	0.92	0.92	1	1	0.92	0.92	0.92	0.92	0.92
	AAC	1.08	1.08	1	1.08	1.08	1.08	1	1.08	1.08	1	1.08	1.08	1.08	1.08	1.87	1.08	1.08	1	1	1.08	1.08	1.08	1.08	1.08
Lys	AAA	0.29	0.29	0.29	0.29	0.29	0.29	0.29	0.29	0.29	0.29	0.29	0.29	0.29	0.29	0.92	0.29	0.29	0.29	0.29	0.29	0.29	0.29	0.29	0.29
	AAG	1.71	1.71	1.71	1.71	1.71	1.71	1.71	1.71	1.71	1.71	1.71	1.71	1.71	1.71	1.08	1.71	1.71	1.71	1.71	1.71	1.71	1.71	1.71	1.71
Asp	GAU	0.36	0.4	0.36	0.36	0.36	0.36	0.36	0.36	0.36	0.36	0.36	0.36	0.36	0.36	0.29	0.36	0.36	0.36	0.36	0.4	0.36	0.36	0.4	0.4
	GAC	1.64	1.6	1.64	1.64	1.64	1.64	1.64	1.64	1.64	1.64	1.64	1.64	1.64	1.64	1.71	1.64	1.64	1.64	1.64	1.6	1.64	1.64	1.6	1.6
Glu	GAA	0.42	0.42	0.37	0.42	0.42	0.42	0.42	0.42	0.42	0.42	0.42	0.42	0.37	0.42	0.36	0.42	0.42	0.42	0.42	0.42	0.42	0.42	0.42	0.42
	GAG	1.58	1.58	1.63	1.58	1.58	1.58	1.58	1.58	1.58	1.58	1.58	1.58	1.63	1.58	1.64	1.58	1.58	1.58	1.58	1.58	1.58	1.58	1.58	1.58
Cys	UGU	1.04	1.04	1.04	1.04	1.13	1.13	1.13	1.04	1.04	1.04	1.13	1.04	1.04	1.13	0.42	1.04	1.04	1.04	1.04	1.04	1.04	1.04	1.04	1.04
	UGC	0.96	0.96	0.96	0.96	0.87	0.87	0.87	0.96	0.96	0.96	0.87	0.96	0.96	0.87	1.58	0.96	0.96	0.96	0.96	0.96	0.96	0.96	0.96	0.96
Trp	UGG	1	1	1	1	1	1	1	1	1	1	1	1	1	1	1	1	1	1	1	1	1	1	1	1
Arg	CGU	0	0	0	0	0	0	0	0	0	0	0	0	0	0	0	0	0	0	0	0	0	0	0	0
	CGC	2.28	2.28	2.28	2.28	2.28	2.28	2.28	2.28	2.28	2.28	2.28	2.28	2.28	2.28	2.28	2.28	2.28	2.28	2.28	2.28	2.28	2.28	2.28	2.28
	CGA	0.52	0.52	0.52	0.52	0.52	0.52	0.52	0.52	0.52	0.52	0.52	0.52	0.52	0.52	0.52	0.52	0.52	0.52	0.52	0.52	0.52	0.52	0.52	0.52
	CGG	1.86	1.86	1.86	1.86	1.86	1.86	1.86	1.86	1.86	1.86	1.86	1.86	1.86	1.86	1.86	1.86	1.86	1.86	1.86	1.86	1.86	1.86	1.86	1.86
	AGA	0.1	0.1	0.1	0.1	0.1	0.1	0.1	0.1	0.1	0.1	0.1	0.1	0.1	0.1	0.1	0.1	0.1	0.1	0.1	0.1	0.1	0.1	0.1	0.1
	AGG	1.24	1.24	1.24	1.24	1.24	1.24	1.24	1.24	1.24	1.24	1.24	1.24	1.24	1.24	1.24	1.24	1.24	1.24	1.24	1.24	1.24	1.24	1.24	1.24
Gly	GGU	0.22	0.22	0.22	0.22	0.22	0.22	0.22	0.16	0.16	0.16	0.16	0.22	0.16	0.16	0.16	0.16	0.16	0.16	0.22	0.16	0.16	0.16	0.16	0.16
	GGC	2.11	2.11	2.11	2.11	2.11	2.11	2.11	2.16	2.16	2.16	2.16	2.11	2.16	2.16	2.16	2.16	2.16	2.16	2.16	2.16	2.16	2.16	2.16	2.16
	GGA	0.7	0.7	0.7	0.7	0.7	0.7	0.7	0.7	0.7	0.7	0.7	0.7	0.7	0.7	0.7	0.7	0.7	0.7	0.7	0.7	0.7	0.7	0.7	0.7
	GGG	0.97	0.97	0.97	0.97	0.97	0.97	0.97	0.97	0.97	0.97	0.97	0.97	0.97	0.97	0.97	0.97	0.97	0.97	0.92	0.97	0.97	0.97	0.97	0.97
