# Supplementary material for: Molecular Characteristics and Role of Buffalo SREBF2 in Triglyceride and Cholesterol Biosynthesis in Mammary Epithelial Cells
Source: Genes (Basel). 2025 Feb 19;16(2):237. doi: 10.3390/genes16020237 (PMC11855135; doi:10.3390/genes16020237)
Supplement: Supplementary file 1 [file genes-16-00237-s001.zip › Table S5.xlsx]

## Sheet: Sheet1
	Table S5. The haplotypes of the buffalo SREBF2 gene and their frequencies
	Haplotype	Alleles	Actual Frequency	Expected Frequency
	Buffalo_hap1	CCGGACGCGCTGCCTACCGGCG	0.197559	0.047132
	Buffalo_hap2	CCGGACGCGCTGCCTACTGGCG	0.030224	0.016533
	Buffalo_hap3	CCGGACGCGCTGCCTGCCGGTA	0.01102	0.011872
	Buffalo_hap4	CCGGACGCGCTGCCAACCGGCG	0.040003	0.024644
	Buffalo_hap5	CCGGACGCGCTGCTTACCGGCG	0.013848	0.016281
	Buffalo_hap6	CCGGACGCGCTGTTTACCGGCG	0.044092	0.019214
	Buffalo_hap7	CCGGACGCGCTGTTTACCGGTG	0.012953	0.016524
	Buffalo_hap8	CCGGACGCGCCGCCTGCCGGCG	0.023817	0.000527
	Buffalo_hap9	CCGGACGCGCCGCCAACCGGCG	0.02381	0
	Buffalo_hap10	CCGGACGCGCCGCCAACCGGTG	0.02381	0
	Buffalo_hap11	CCGGACGCGCCGCTTACCGGCG	0.023806	0.000284
	Buffalo_hap12	CCGGACACGCTGCCAACCGGCG	0.02381	0
	Buffalo_hap13	CCGGACAGACCGCCTGCCGGCG	0.034827	0.011874
	Buffalo_hap14	CCGGACAGACCGCTTACCGGCG	0.023806	0.000284
	Buffalo_hap15	CTTCTGAGACCGCCTACCGGCG	0.014288	0.011664
	Buffalo_hap16	CTTCTGAGACCGCCAACCGGCG	0.082398	0.037218
	Buffalo_hap17	CTTCTGAGACCGCCAACCGGCA	0.031201	0.016438
	Buffalo_hap18	CTTCTGAGACCGCCAACCGGTA	0.02295	0.025064
	Buffalo_hap19	CTTCTGAGACCGCCAACCTGTA	0.028467	0.022468
	Buffalo_hap20	CTTCTGAGACCGCCAATTGGCG	0.010202	0.011782
	Buffalo_hap21	CTTCTGAGACCACCAACCGGCG	0.04601	0.020482
	Buffalo_hap22	CTTCTGAGATCGCCAATCGACG	0.011506	0.011898
	Buffalo_hap23	CTTCTGAGATCGCCAATTGGCG	0.011506	0.011898
	Buffalo_hap24	TTTCTGAGACCGCCAACCGGCG	0.030073	0.016335
